# Supplementary material for: Effect of Beta 2-Adrenergic Receptor Gly16Arg Polymorphism on Taste Preferences in Healthy Young Japanese Adults
Source: Nutrients. 2022 Mar 29;14(7):1430. doi: 10.3390/nu14071430 (PMC9003210; doi:10.3390/nu14071430)
Supplement: Supplementary file 1 [file nutrients-14-01430-s001.zip]

Archive with 1 entries (1 files):
- nutrients-1614714-supplementary.pdf
